# Supplementary material for: Chemical and Biological Profiles of Dendrobium in Two Different Species, Their Hybrid, and Gamma-Irradiated Mutant Lines of the Hybrid Based on LC-QToF MS and Cytotoxicity Analysis
Source: Plants (Basel). 2021 Jul 5;10(7):1376. doi: 10.3390/plants10071376 (PMC8309310; doi:10.3390/plants10071376)
Supplement: Supplementary file 1 [file plants-10-01376-s001.zip]

Archive with 1 entries (1 files):
- plants-1273625-supplementary.pdf
